# Supplementary material for: Circulating miR-122-5p, miR-92a-3p, and miR-18a-5p as Potential Biomarkers in Human Liver Transplantation Follow-Up
Source: Int J Mol Sci. 2023 Feb 9;24(4):3457. doi: 10.3390/ijms24043457 (PMC9962619; doi:10.3390/ijms24043457)
Supplement: Supplementary file 1 [file ijms-24-03457-s001.zip]

Archive with 1 entries (1 files):
- ijms-2087589-supplementary.pdf
